# Supplementary material for: Glycidyl Methacrylate-Based Copolymers as Healing Agents of Waterborne Polyurethanes
Source: Int J Mol Sci. 2022 Jul 23;23(15):8118. doi: 10.3390/ijms23158118 (PMC9332020; doi:10.3390/ijms23158118)
Supplement: Supplementary file 1 [file ijms-23-08118-s001.zip]

Archive with 1 entries (1 files):
- ijms-1818653-supplementary.pdf
